# Supplementary material for: BAF60c prevents abdominal aortic aneurysm formation through epigenetic control of vascular smooth muscle cell homeostasis
Source: J Clin Invest. 2022 Nov 1;132(21):e158309. doi: 10.1172/JCI158309 (PMC9621131; doi:10.1172/JCI158309)
Supplement: Supplemental tables 1-4 [file jci-132-158309-s158.xlsx]

## Sheet: Supplemental Table 1
Supplemental Table 1: List of patients' information used as source of human aortic tissues (N/A= not available)
Sample #	Sex	Age (y)	Race	Description	Medication usage
1	Male	37	Caucasian	Abdominal Aorta from organ donor	N/A
2	Female	39	Caucasian	Abdominal Aorta from organ donor	Antiplatelet Agent, Diuretics (Water Pills), Antihyperlipidemic Agents (Statins, Fibric Acid Derrivatives)
3	Female	26	African American	Abdominal Aorta from organ donor	Anticoagulant (Blood Thinner), Diuretics (Water Pills)
4	Male	54	Caucasian	Abdominal Aorta from organ donor	N/A
5	Male	59	Caucasian	Abdominal Aorta from organ donor	N/A
6	Female	64	Caucasian	Abdominal Aorta from organ donor	Antiplatelet Agent, Calcium Channel Blockers (Calcium Antagonists), Antihyperlipidemic Agents (Statins, Fibric Acid Derrivatives)
7	Female	51	Caucasian	Abdominal Aorta from organ donor	N/A
8	Male	61	Caucasian	Abdominal Aorta from organ donor	Antiplatelet Agent
9	Male	69	Caucasian	Abdominal Aorta from organ donor	N/A
10	Male	65	Caucasian	Abdominal Aorta from organ donor	Antiplatelet Agent
11	Male	68	Caucasian	Abdominal Aorta from organ donor	Anticoagulant (Blood Thinner), ARBs, Angiotensin-2 Receptor Antagonists, AT-2), Beta Blockers (Beta-Adrenergic Blocking Agents), Diuretics (Water Pills), Herbal Supplements
12	Female	55	Caucasian	Abdominal Aorta from organ donor	Antiplatelet Agent, Diuretics (Water Pills), Arthritis
13	Male	65	Caucasian	Aortic Disease, Abdominal Aortic Aneurysm	Antiplatelet Agent, Beta Blockers (Beta-Adrenergic Blocking Agents), Calcium Channel Blockers (Calcium Antagonists), Antihyperlipidemic Agents (Statins, Fibric Acid Derrivatives)
14	Male	61	Caucasian	Aortic Disease, Abdominal Aortic Aneurysm	Antihyperlipidemic Agents (Statins, Fibric Acid Derrivatives)
15	Male	79	Caucasian	Aortic Disease, Abdominal Aortic Aneurysm	Anticoagulant (Blood Thinner), Antiplatelet Agent
16	Male	60	Caucasian	Aortic Disease, Abdominal Aortic Aneurysm	Antiplatelet Agent, Angiotensin-Converting Enzyme (ACE) Inhibitors, Beta Blockers (Beta-Adrenergic Blocking Agents), Diuretics (Water Pills), Antihyperlipidemic Agents (Statins, Fibric Acid Derrivatives)
17	Male	65	Caucasian	Aortic Disease, Abdominal Aortic Aneurysm	Antiplatelet Agent, Calcium Channel Blockers (Calcium Antagonists), Antihyperlipidemic Agents (Statins, Fibric Acid Derrivatives)
18	Male	66	Caucasian	Aortic Disease, Abdominal Aortic Aneurysm	Antiplatelet Agent, Angiotensin-Converting Enzyme (ACE) Inhibitors, Beta Blockers (Beta-Adrenergic Blocking Agents), Antihyperlipidemic Agents (Statins, Fibric Acid Derrivatives)
19	Male	72	Caucasian	Aortic Disease, Abdominal Aortic Aneurysm	Anticoagulant (Blood Thinner), Antiplatelet Agent, Beta Blockers (Beta-Adrenergic Blocking Agents)
20	Male	65	Caucasian	Aortic Disease, Abdominal Aortic Aneurysm	Antiplatelet Agent, Beta Blockers (Beta-Adrenergic Blocking Agents), Antihyperlipidemic Agents (Statins, Fibric Acid Derrivatives)
21	Female	58	Caucasian	Aortic Disease, Abdominal Aortic Aneurysm	Antiplatelet Agent, Angiotensin-Converting Enzyme (ACE) Inhibitors, Beta Blockers (Beta-Adrenergic Blocking Agents), Diuretics (Water Pills), Antihyperlipidemic Agents (Statins, Fibric Acid Derrivatives)
22	Male	50	African American	Aortic Disease, Abdominal Aortic Aneurysm	N/A
23	Male	31	Caucasian	Aortic Disease, Abdominal Aortic Aneurysm	N/A
24	Male	71	American Indian or Alaska Native/Caucasian	Aortic Disease, Abdominal Aortic Aneurysm	N/A

## Sheet: Supplemental Table 2
Supplemental Table 2: GSEA-Hallmark pathways report for RNA-seq data on siBAF60c vs. siCotrol in HASMCs
Name	Size	ES	NES	NOM p-val	FDR q-val	FWER p-val	Rank at max	Leading edge
Hallmark_Interferon alpha response	97	0.879421	2.22357	0	0	0	2270	tags=75%, list=6%, signal=80%
Hallmark_Interferon gamma response	199	0.771036	2.08727	0	0	0	3646	tags=60%, list=10%, signal=67%
Hallmark_Inflammatory response	200	0.581695	1.56886	0	0.0111051	0.035	5848	tags=43%, list=16%, signal=51%
Hallmark_TNF𝛂 signaling via NF𝛋B	200	0.571483	1.53586	0	0.0152279	0.064	3521	tags=42%, list=10%, signal=46%
Hallmark_IL6-JAK-STAT3 signaling	87	0.592167	1.46114	0.011236	0.0361266	0.177	4628	tags=38%, list=13%, signal=44%
Hallmark_Allograft rejection	199	0.490086	1.31132	0.0163728	0.201744	0.753	5207	tags=28%, list=15%, signal=32%
Hallmark_Kras signaling up	200	0.476827	1.29126	0.0345711	0.219866	0.818	3616	tags=29%, list=10%, signal=33%
Hallmark_Xenobiotic metabolism	199	0.476002	1.28129	0.0217391	0.214606	0.85	6340	tags=40%, list=18%, signal=49%
Hallmark_Complement	200	0.455349	1.23378	0.0406607	0.301861	0.955	5585	tags=33%, list=16%, signal=39%
Hallmark_Apoptosis	161	0.460012	1.22455	0.0812903	0.298045	0.965	6322	tags=40%, list=18%, signal=49%
Hallmark_P53 pathway	199	0.448852	1.2115	0.0960591	0.308097	0.976	5625	tags=42%, list=16%, signal=50%
Hallmark_UV response up	158	0.452748	1.20097	0.0866035	0.310478	0.984	5087	tags=36%, list=14%, signal=42%
Hallmark_Kras signaling down	200	0.440245	1.1862	0.101504	0.329006	0.991	3136	tags=20%, list=9%, signal=21%
Hallmark_DNA repair	149	0.43107	1.1403	0.178756	0.453822	0.999	8653	tags=53%, list=24%, signal=70%
Hallmark_Estrogen response early	200	0.419283	1.13762	0.143939	0.432427	0.999	6511	tags=40%, list=18%, signal=49%
Hallmark_Coagulation	138	0.440721	1.13704	0.179319	0.407343	0.999	3157	tags=27%, list=9%, signal=29%
Hallmark_PI3K-AKT-mTOR signaling	105	0.447528	1.13516	0.204138	0.388421	0.999	8143	tags=50%, list=23%, signal=64%
Hallmark_Protein secretion	96	0.438983	1.09816	0.266388	0.481242	1	8127	tags=56%, list=23%, signal=73%
Hallmark_Fatty acid metabolism	157	0.411993	1.09383	0.241514	0.469959	1	7630	tags=42%, list=21%, signal=53%
Hallmark_Adipogenesis	198	0.397855	1.07727	0.271144	0.503869	1	7638	tags=45%, list=22%, signal=57%
Hallmark_Androgen response	100	0.399921	1.00628	0.455163	0.739791	1	6484	tags=39%, list=18%, signal=48%
Hallmark_IL2-STAT5 signaling	200	0.359377	0.968197	0.543317	0.853228	1	6144	tags=37%, list=17%, signal=44%
Hallmark_Myc targets V2	58	0.404849	0.943326	0.58477	0.914698	1	7261	tags=43%, list=20%, signal=54%
Hallmark_Bile acid metabolish	112	0.369773	0.941862	0.589041	0.882216	1	7513	tags=39%, list=21%, signal=50%
Hallmark_Heme metabolism	198	0.341839	0.920476	0.688213	0.920397	1	7686	tags=41%, list=22%, signal=52%
Hallmark_Apical junction	200	0.32855	0.887564	0.769035	0.997414	1	5689	tags=28%, list=16%, signal=33%
Hallmark_Angiogenesis	200	0.329186	0.886664	0.763906	0.963581	1	6511	tags=36%, list=18%, signal=43%
Hallmark_Protein secretion	104	0.338942	0.861139	0.771313	1	1	8993	tags=49%, list=25%, signal=65%
Hallmark_Apical junction	199	0.317658	0.859339	0.848939	0.976587	1	9686	tags=54%, list=27%, signal=74%
Hallmark_Estrogen response late	144	0.326018	0.851671	0.823841	0.963276	1	7776	tags=43%, list=22%, signal=55%
Hallmark_Peroxisome	200	0.301935	0.811145	0.944377	1	1	6276	tags=31%, list=18%, signal=37%
Hallmark_Oxidative phosphorylation	32	0.365528	0.77606	0.855007	1	1	9845	tags=59%, list=28%, signal=82%
Hallmark_UV response down	54	0.329555	0.764383	0.912409	1	1	6030	tags=41%, list=17%, signal=49%
Hallmark_Glycolysis	48	0.302463	0.683127	0.982036	1	1	6715	tags=38%, list=19%, signal=46%
Hallmark_Notch signaling	42	0.30701	0.68115	0.963072	0.996899	1	7764	tags=40%, list=22%, signal=52%
Hallmark_TGF beta signaling	54	0.42	0.99	0.538	0.501	0.876	4374	tags=43%, list=13%, signal=49%
Hallmark_Reactive oxygen species pathway	47	-0.56	-1.32	0.079	0.244	0.304	2265	tags=36%, list=6%, signal=39%
Hallmark_Wnt beta-catenin signaling	133	-0.46	-1.29	0	0.273	0.418	3231	tags=25%, list=9%, signal=27%
ES: enrichment score
NES: normalized enrichment score
NOM p-val: nominal p-value
FDR q-val: p-value adjusted for the False Discovery Rate
FWER p-val: p-value adjusted for the Familywise Error Rate

## Sheet: Supplemental Table 3
Supplemental Table 3: Gene expression profile of differentially expressed inflammatory genes from RNA-seq of siBAF60c vs. siControl in HASMCs
ensembl_gene_id	external_gene_name	baseMean	log2FoldChange	lfcSE	stat	pvalue	padj
ENSG00000117586	TNFSF4	520.927	0.418025	0.129892	3.21825	0.00128977	0.0107207
ENSG00000185215	TNFAIP2	2521.23	0.392459	0.0995728	3.94143	8.09978e-05	0.00103665
ENSG00000118503	TNFAIP3	820.308	0.6285	0.138804	4.52798	5.96e-06	0.000103766
ENSG00000121858	TNFSF10	48.6217	1.62129	0.538808	3.00903	0.00262081	0.0191417
ENSG00000173535	TNFRSF10C	384.375	0.610256	0.15822	3.857	0.000114785	0.00139952
ENSG00000108691	CCL2	815.017	0.48998	0.156118	3.13852	0.00169801	0.0135267
ENSG00000271503	CCL5	12.9817	1.09518	1.01456	1.07946	0.280382	NA
ENSG00000115009	CCL20	715.538	0.967603	0.116518	8.30429	1e-16	6.17e-15
ENSG00000125538	IL1B	409.002	0.545678	0.146968	3.7129	0.000204901	0.0022974
ENSG00000110324	IL10RA	1.07228	-2.11774	3.5037	-0.604429	0.545559	NA
ENSG00000113302	IL12B	0.608736	1.30615	4.00803	0.325884	0.744512	NA
ENSG00000134470	IL15RA	63.8909	1.21215	0.366589	3.30657	0.000944453	0.00823388
ENSG00000127743	IL17B	2.11422	2.54679	2.17332	1.17185	0.241259	NA
ENSG00000115607	IL18RAP	1.43998	2.76767	3.19406	0.866507	0.386212	NA
ENSG00000137033	IL33	5310.71	0.635162	0.0613076	10.3603	3.75952e-25	7.63934e-23
ENSG00000163739	CXCL1	2830	0.517523	0.247459	2.09135	0.0364968	0.141239
ENSG00000081041	CXCL2	138.808	0.554689	0.244132	2.27208	0.0230815	0.101009
ENSG00000163735	CXCL5	332.305	0.805982	0.197327	4.08449	4.42e-05	0.000604604
ENSG00000138755	CXCL9	0.143886	0.986201	4.08047	0.241688	0.809022	NA
ENSG00000169248	CXCL11	13.2706	1.44042	0.732753	1.96576	0.0493259	NA
ENSG00000161921	CXCL16	10.5156	3.49059	1.14235	3.05562	0.00224592	NA
ENSG00000007908	SELE	1.0757	2.29883	2.99295	0.76808	0.44244	NA
ENSG00000100906	NFKBIA	1470.65	0.473859	0.0884163	5.3594	8.34966e-08	2.21896e-06
ENSG00000174125	TLR1	56.7233	1.51784	0.418504	3.62684	0.000286914	0.00305856
ENSG00000137462	TLR2	4.96317	1.70488	1.47747	1.15391	0.248536	NA
ENSG00000164342	TLR3	69.4182	1.19951	0.401555	2.98716	0.00281579	0.0202565

## Sheet: Supplemental Table 4
Supplemental Table 4. Sequences of the primers used for real-time PCR
	Primer Sequence
human BAF60c	Forward	GGAGGAAGATGGCTGACAAA
	Reverse	GCTTCGCAGGGTTAAAAGTG
human BAF60a	Forward	ACGTCCCATCAAGCAAAAAC
	Reverse	TTGGACAAGGCTGAATCCTC
human BAF60b	Forward	AGTACCAGCGACCTGGCAT
	Reverse	AAGCAGGCGTTTTCGGAATG
human MYH11	Forward	CATCTACTCGGAGAAGATCGTCG
	Reverse	CGCCTGTGCATAGAATGGACT
human ACTA2	Forward	CTTGAGAAGAGTTACGAGTTG
	Reverse	GATGCTGTTGTAGGTGGTT
human TAGLN	Forward	AGTGCAGTCCAAAATCGAGAAG
	Reverse	CTTGCTCAGAATCACGCCAT
human TNF	Forward	CCTCTCTCTAATCAGCCCTCTG
	Reverse	GAGGACCTGGGAGTAGATGAG
human CCL2	Forward	CAGCCAGATGCAATCAATGCC
	Reverse	TGGAATCCTGAACCCACTTCT
human IL1A	Forward	TGGTAGTAGCAACCAACGGGA
	Reverse	ACTTTGATTGAGGGCGTCATTC
human IL1B	Forward	AGCTACGAATCTCCGACCAC
	Reverse	CGTTATCCCATGTGTCGAAGAA
human IL6	Forward	ACTCACCTCTTCAGAACGAATTG
	Reverse	CCATCTTTGGAAGGTTCAGGTTG
human IL8	Forward	TGGACCCCAAGGAAAACTGG
	Reverse	TTTGCTTGAAGTTTCACTGGC
human CXCL3	Forward	CGCCCAAACCGAAGTCATAG
	Reverse	GCTCCCCTTGTTCAGTATCTTTT
human CXCL5	Forward	AGCTGCGTTGCGTTTGTTTAC
	Reverse	TGGCGAACACTTGCAGATTAC
human BCL2	Forward	TCATGTGTGTGGAGAGCGTC
	Reverse	GCCGTACAGTTCCACAAAGG
human KLF5	Forward	CCTTGCCTATCATGTTTCGAGT
	Reverse	GCACGGTCTCTGGGATTTGT
human HDAC1	Forward	GGAAATCTATCGCCCTCACA
	Reverse	TTGCCACAGAACCACCAGTA
human ACTB	Forward	ATATCGCCGCGCTCGTCGTC
	Reverse	CGGTTGGCCTTGGGGTTCAG
rat Baf60c	Forward	GGACCCATCAGACCAGAAGA
	Reverse	GAGCAGGTCTTGGACGTAGC
rat Baf60a	Forward	ACAATGACTGATGTGGTGGG
	Reverse	GCTTGCTCTAATTCTTGCCG
rat Baf60b	Forward	TCAACTGCAACCGCTACTTC
	Reverse	TAACAATGGGGTCTGGATGC
rat Myh11	Forward	GCAGGAGGTAGAAGGTGCTG
	Reverse	AGCTGCTTGACCTTGGTGTT
rat Acta2	Forward	ACTCTGGAGATGGCGTGACTC
	Reverse	GCGTTCATTCCCGATGGT
rat Cnn	Forward	CCAGCATGTCTTCCGCACACT
	Reverse	CCATGAAGTTGCTCCCGATG
rat Tagln	Forward	TCCTTCCAGCCCACAAACGAC
	Reverse	GGGCCACACTGCATTACAATC
rat Gapdh	Forward	TCCAGTATGACTCTACCCACG
	Reverse	CACGACATACTCAGCACCAG
mouse Baf60c	Forward	GGCTGACAAAATCCTCCCTC
	Reverse	TCCGCATGATGGTTTGATCC
mouse Baf60a	Forward	ATACATTCAGCCCCAGCAAG
	Reverse	GGCCCATAGAGTTCCTTGTC
mouse Baf60b	Forward	ACAACCCAGGAAACAGATGG
	Reverse	CCTTGTCATGGGAGTCCTGT
mouse Myh11	Forward	TCTATGCCATTGCCGACACA
	Reverse	TTCCAGCTCCCCCGTGAT
mouse Acta2	Forward	AGCAGATGTGGATCAGCAAA
	Reverse	CAGGGCTACAAGTTAAGGGT
mouse Cnn1	Forward	GGAGCTTCAAAAACGTGTGA
	Reverse	GATGACACAGACAAGCGCAA
mouse Actb	Forward	GTGACGTTGACATCCGTAAAGA
	Reverse	GCCGGACTCATCGTACTCC
mouse Ccl2	Forward	AGCACCAGCCAACTCTCACT
	Reverse	TCATTGGGATCATCTTGCTG
mouse Il-6	Forward	CTGCAAGAGACTTCCATCCAG
	Reverse	AGTGGTATAGACAGGTCTGTTGG
mouse Bcl2	Forward	GTCGCTACCGTCGTGACTTC
	Reverse	CAGACATGCACCTACCCAGC
